# Supplementary material for: The Effect of Polymer Blends on the In Vitro Release/Degradation and Pharmacokinetics of Moxidectin-Loaded PLGA Microspheres
Source: Int J Mol Sci. 2023 Sep 29;24(19):14729. doi: 10.3390/ijms241914729 (PMC10573114; doi:10.3390/ijms241914729)
Supplement: Supplementary file 1 [file ijms-24-14729-s001.zip]

Archive with 1 entries (1 files):
- ijms-2603875-supplementary.pdf
